# Supplementary material for: Total Deoxynivalenol Contamination of Wheat Products and Coarse Grains in Shanghai, China: Occurrence and Health Risk Assessment
Source: Foods. 2024 Oct 23;13(21):3373. doi: 10.3390/foods13213373 (PMC11545617; doi:10.3390/foods13213373)
Supplement: Supplementary file 1 [file foods-13-03373-s001.zip]

Archive with 1 entries (1 files):
- foods-3220978-supplementary.pdf
